# Supplementary material for: Defensin Interactions in Relation to Monoclonal and Disease-Related Proteinase 3 Antibodies Binding at the Catalytic Site
Source: Antibodies (Basel). 2023 Mar 13;12(1):23. doi: 10.3390/antib12010023 (PMC10044823; doi:10.3390/antib12010023)
Supplement: Supplementary file 1 [file antibodies-12-00023-s001.zip]

Archive with 1 entries (1 files):
- antibodies-2122293-supplementary.pdf
